# Supplementary material for: Dataset on specific UV absorbances (SUVA254) at stretch components of Perak River basin
Source: Data Brief. 2020 Apr 17;30:105518. doi: 10.1016/j.dib.2020.105518 (PMC7200826; doi:10.1016/j.dib.2020.105518)
Supplement: Supplementary file 1 [file mmc1.xml]

<?xml version="1.0" encoding="utf-8" standalone="no"?>
<data>
  <datasets>
    <author>tehsabariah@gmail.com;tehsabariah@yahoo.com</author>
    <type>0</type>
    <dataset>
      <value>6</value>
      <reason>Other (please explain)</reason>
      <comments>The data is presented in the manuscript</comments>
    </dataset>
  </datasets>
</data>
